# Supplementary material for: Nlrc3 signaling is indispensable for hematopoietic stem cell emergence via Notch signaling in vertebrates
Source: Nat Commun. 2024 Jan 3;15:226. doi: 10.1038/s41467-023-44251-6 (PMC10764762; doi:10.1038/s41467-023-44251-6)
Supplement: Supplementary file 4 — Source Data [file 41467_2023_44251_MOESM4_ESM.xlsx]

## Sheet: Fig1
Fig1a										Fig1b									Fig1c
Relative mRNA level from scRNA-seq of zebrafish										Relative mRNA level from scRNA-seq of mouse									Relative mRNA level from scRNA-seq of human
	EC1	EC2	EC3	HSPC1	HSPC2	HSPC3	HSPC4				VECs	AECs	pre-HECs	HECs	HSPCs	FL-HSCs				VE	AE	HE	HSC	non-HSC
casp2	0.111241	0.0917365	0.114953	0.0547958	0.0530698	0.0824137	0.0468713			Casp1	0.000569559	0	0.00101462	0.000318614	0.00289896	0.0718613			CASP1	0.0458117	0.0129435	0.0904315	0.0652518	0.928347
casp3a	0.182908	0.156306	0.216993	0.135486	0.072873	0.17385	0.248927			Casp2	0.204871	0.18421	0.311763	0.278054	0.333812	0.572903			CASP2	0.233788	0.293628	0.260682	0.261159	0.133066
casp3b	0.00906573	0.0091556	0.0280205	0.00253109	0.00535538	0.00674437	0.00535927			Casp3	0.441893	0.581981	0.785874	0.844868	0.610648	0.551131			CASP3	0.516906	0.588659	0.352886	0.294625	0.366358
casp6	0.00124264	0.00204185	0	0.00308053	0.000912994	0.000807359	0.00140343			Casp4	0.0148315	0.0256469	0.117372	0.0795759	0.0652968	0.192116			CASP4	0.171331	0.176158	0.0895016	0.162363	0.496792
casp6l1	0.000348068	0.000665204	0	0.000710348	0.000116906	0.00219614	0.00145383			Casp6	0.56683	0.833251	0.962524	0.527583	0.310023	0.380952			CASP5	0	0	0	0	0.0042078
casp7	0.0644596	0.0597041	0.13163	0.0237796	0.0255211	0.0369408	0.0215216			Casp7	0.410997	0.449239	0.540712	0.349002	0.218921	0.491386			CASP6	0.431225	0.542041	0.51147	0.319099	0.218926
casp8	0.134404	0.0831184	0.213208	0.0522546	0.0358667	0.0963013	0.126048			Casp8	0.375123	0.436448	0.385457	0.33227	0.478706	0.887681			CASP7	0.212428	0.124238	0.0990306	0.133936	0.0707142
casp8ap2	0.0129182	0.0306677	0.0402162	0.0349538	0.040409	0.0417916	0.0367853			Casp8ap2	0.35522	0.263123	0.297562	0.403874	0.367997	0.349895			CASP8	0.0302338	0.0480904	0.0278223	0.0680854	0.127446
casp8l2	0.0064826	0.00161177	0.0067245	0.00198367	0.00126145	0.00369042	0.0149012			Casp9	0.0552359	0.0643393	0.0785777	0.0686876	0.0584716	0.0983298			CASP8AP2	0.45205	0.344275	0.342193	0.3219	0.330472
casp9	0.139962	0.0893681	0.271551	0.11096	0.0449658	0.166858	0.252534			Casp12	0.000659243	0.000366053	0.0134982	0.0138701	0.00445026	0.0577122			CASP9	0.0649324	0.0689093	0.0737665	0.0889273	0.0813564
caspa	0.0440662	0.00337817	0.00277712	0.00588845	0.00307102	0.0593064	0.0415403			Casp14	0	0	0	0	0	0			CASP10	0.136547	0.200428	0.11365	0.068941	0.113324
caspb	0.00303866	0.00236556	0.00199059	0.00243304	0.00118677	0.00811487	0.00109348			Csf1r	0.00179413	0.000175661	0	0.0016856	0.0369028	0.00274828			CASP14	0	0	0	0	0
csf1ra	0	0.0012833	0	0.000474902	0	0.000283412	0			Ddx58	0.0147827	0.0433163	0.0507223	0.0145707	0.0185691	0.133942			CSF1R	0.171532	0.0421323	0.370298	0.789357	4.63673
dhx58	0.00187757	0	0	0.000278801	0	0.0006999	0.000434671			Dhx58	0.00480614	0.00635872	0.00193394	0.00499816	0.0105474	0.0950134			DDX58	0.0849456	0.0797127	0.101695	0.0340425	0.0733471
dlc	0	0	0.00572087	0.00118891	0.00136704	0.0011314	0.00183817			Dlc1	0.779766	1.26153	0.637263	0.244633	0.0357338	0.00629703			DHX58	0.000611252	0	0	0.0169428	0.0503866
dll4	0.00494451	0.00213139	0.0316356	0.00499785	0.00283316	0.0200982	0.00398519			Dll4	0.092774	0.696217	0.925025	0.357449	0.0193055	0.0148173			DLC1	0.696632	0.463372	0.266334	0.112132	0.0765179
efnb2a	0.0116356	0.0270834	0.127925	0.0313437	0.00823557	0.0189341	0.0104894			Efnb2	0.199971	0.972816	1.73435	1.01839	0.0728334	0.0153397			DLL4	0.141119	1.50143	0.81815	0.0295213	0.00648368
gata2b	0.447058	0.16188	0.0174304	0.159347	0.0192588	0.400862	0.173769			Gata2	0.170614	0.213157	0.677599	0.838958	0.432681	1.035			EFNB2	0.574195	5.00022	3.65116	0.321717	0.0603604
gfi1aa	0.0554165	0.0172654	0.00224928	0.00473926	0.0015484	0.0898328	0.0247256			Gfi1	0.00028616	0	0.0222814	0.575649	0.226688	0.300906			GATA2	0.43207	1.03779	1.03647	1.34557	0.0200741
hey2	0.0101222	0.00537388	0.0345311	0.0018318	0.000321873	0.00708176	0.00446052			Hey2	0.00535566	0.0791789	0.891598	0.171543	0.00698813	0			GFI1	0.00213278	0	0.16846	0.311736	0.00338584
ifih1	0.0172057	0.0049995	0	0.00249835	0.00340192	0.0107231	0.00573481			Ifih1	0.0031584	0.00938957	0.0261714	0.0118428	0.0239823	0.0847983			HEY2	0.0558194	1.9884	1.89961	0.238901	0.013459
ifngr1	0.00710536	0.00666643	0.00188034	0.0199079	0.0148574	0.0199398	0.0112337			Ifng	0	0	0	0	0.000125136	0			IFIH1	0.0180494	0.127487	0.110272	0.0645909	0.0838109
ifngr1l	0.000277517	0	0	0	0.000319422	0	0			Ifngas1	0	0	0	0	0.000326057	0			IFNG	0	0	0	0	0
ifngr2	0.0844602	0.0653646	0.361662	0.0404087	0.0285939	0.046428	0.109802			Ifngr1	0.336536	0.566101	0.841041	0.527872	0.498817	0.642817			IFNG-AS1	0	0	0	0	0.00443102
ikzf1	0.762563	0.361658	0.0746963	0.261931	0.493287	0.412353	0.511758			Ifngr2	0.327464	0.538758	0.375148	0.278356	0.146967	0.266122			IFNGR1	0.506556	0.866352	0.688632	0.334189	3.1165
il6r	0.308777	0.172397	0.0423311	0.0789019	0.0160783	0.375042	0.0550469			Ikzf1	0.000758021	0.00145759	0.000375635	0.043107	0.548049	0.625617			IFNGR2	0.492347	0.42922	0.425935	0.294618	1.06461
kdrl	0.00113661	0.00110594	0.00214815	0	0.000458748	0.00221073	0.000274508			Il6ra	0.000805303	0.000710468	0.00136673	0.00992955	0.0431911	0.0491529			IKZF1	0.00848507	0.0199934	0.0954996	0.400401	0.554948
myb	1.31413	3.69254	1.0925	4.60707	2.89574	1.60793	0.795578			Kdr	3.00325	4.49065	3.6403	1.29077	0.24949	0.0341845			IL6R	0.0151948	0	0.0763632	0.159412	1.00242
nlrc3	0.0375219	0.00397301	0.01195	0.00783657	0.00185725	0.0296262	0.137633			Mecom	0.178259	1.173	2.81103	1.73237	0.451148	2.21588			KDR	3.49903	3.5407	1.82274	0.165324	0.136392
nlrc3l	0.0155645	0.00651859	0.010511	0.00570351	0.00237533	0.0112109	0.0211203			Myb	0.00629311	0.00472644	0.00599784	0.344257	1.12324	1.76877			MECOM	0.279921	2.81638	2.12872	0.828093	0.0463717
nlrc5	0	0.000470614	0	0.00100573	0	0	0.000992759			Nlrc3	0.0554746	0.0464283	0.00844875	0.012975	0.0162307	0.0153652			MYB	0.0150886	0.0352295	0.701505	1.11085	0.0562628
nlrc6	0.0641947	0.0184441	0.0201906	0.0140945	0.0136848	0.0439858	0.0477524			Nlrc4	0.000122478	0	0.00110916	0	0.00111765	0.00182268			NLRC3	0.0511631	0.113768	0.106043	0.0725591	0.0194875
nlrp16	0	0	0	0	0	0	0			Nlrc5	0	0	0	0.000572771	0.000388876	0.00982393			NLRC4	0	0	0	0.002833	0.151075
nlrx1	0.0219857	0.0102543	0.00502881	0.00828008	0.00835434	0.0153295	0.0262405			Nlrp1a	0	0.000182247	0.00163316	0.000447757	0.000673694	0.00286183			NLRC5	0.00136165	0	0	0.0138411	0.0629428
pycard	2.47627	0.95295	0.692334	0.427802	0.125638	1.64546	1.07616			Nlrp1b	0.000212947	0	0	0.000338562	0.00117518	0.00183823			NLRP1	0.407524	0.540529	0.450017	0.22458	0.193613
runx1	0.00716947	0.00327449	0.00370657	0.00615332	0.00129361	0.00887779	0.00562154			Nlrp2	0	0	0	0	0	0			NLRP2	0.0170472	0.0155583	0.0601327	0.0511561	0.0388288
shha	0.00423311	0	0	0.00101476	0.00124322	0.00240608	0.00146938			Nlrp3	0.000123799	0	0	0	0.000250553	0			NLRP2P	0	0	0	0	0
shhb	0	0.000440185	0	0.000476047	0	0	0			Nlrp4a	0	0	0	0	0	0			NLRP3	0.0139848	0.0173581	0.0255606	0.0383982	0.320863
si:ch211-66k16.28	0	0	0	0.000287562	0.000855117	0.00126787	0.000496966			Nlrp4b	0	0	0	0	0	0			NLRP4	0	0	0	0	0.000710361
si:dkey-156m2.3	0.00792109	0.00198574	0.00192057	0.00198298	0.000162921	0.00757738	0.00735779			Nlrp4c	7.61163e-05	0.000256891	0	0	0	0			NLRP6	0	0	0	0	0
spi2	1.69838	1.65716	0.161678	0.729604	0.0894977	1.51343	0.173887			Nlrp4e	0	0	0	0	0	0			NLRP7	0	0	0	0	0
tlr4ba	0.00344213	0.00224862	0.00677757	0.000659967	0.00241644	0.00259487	0.00123206			Nlrp4f	9.99679e-05	0	0	0	0	0			NLRP8	0.00311483	0	0	0	0
tnfa	0.000344111	0.000424937	0	0.000539404	0.000260523	0.0008445	0.00337607			Nlrp5	0.000263793	0.000210505	0	0	0.000343781	0			NLRP9	0	0	0	0	0
tnfaip1	0.0562119	0.0643957	0.0354773	0.053547	0.0462085	0.0520084	0.0325426			Nlrp6	8.62855e-05	0	0	0	0	0			NLRP11	0	0	0	0.00170308	0
tnfaip2a	0.00502507	0.00214658	0.00446521	0.00626782	0.00415051	0.00705208	0.00173942			Nlrp9a	0	0	0	0	0	0			NLRP12	0.00835476	0.0251918	0.0132861	0.00563449	0.075826
tnfaip2b	0.000365292	0	0	0.00681454	0.000173971	0.0170078	0.00114833			Nlrp9b	0	0	0	0	0	0			NLRP14	0	0	0	0	0
tnfaip3	0.00309787	0.00226382	0	0.0021838	0.00258406	0.00233902	0.00832306			Nlrp9c	0	0	0	0	0	0			NLRX1	0.0519565	0.0735971	0.0399836	0.056354	0.065973
tnfaip6	0.00874384	0.00201263	0.0128237	0.00419492	0.0012939	0.00583312	0.0022562			Nlrp10	0.000281325	0.000790981	0	0	0.00459507	0.02926			PYCARD	0.224095	0.585786	1.33672	2.47155	5.05328
tnfaip8l1	0.0146001	0.0116541	0.0131882	0.00656642	0.00631444	0.00923786	0.00946514			Nlrp12	0.000711137	0.000259003	0.00148532	0	0.000820437	0.00045658			RUNX1	0.0213976	0.00178716	1.1363	0.572476	0.675097
tnfaip8l2a	0.388558	0.339249	0.0371703	0.38426	0.0719026	0.456919	0.447139			Nlrp14	0	0	0	0	0	0			SHH	0.00149401	0.00180477	0	0	0
tnfaip8l2b	0.488154	0.240362	0.208885	0.152426	0.0174644	0.532078	0.536883			Nlrx1	0.00625372	0.0115877	0.00777643	0.0123004	0.00857911	0.0100707			TLR4	0.161322	0.0227751	0.0293461	0.00304273	0.505651
tnfaip8l3	0.0134242	0.0408172	0.0209295	0.0202776	0.00211776	0.00667728	0.00200131			Pycard	0.125415	0.141759	0.178946	0.162459	0.836543	0.994969			TNF	0.00451503	0	0	0.00173559	0.522798
tnfb	0.051088	0.0214791	0.0392705	0.0275268	0.0193128	0.04857	0.203004			Runx1	0.0107345	0.0090619	0.074984	1.34983	1.20762	0.707446			TNFAIP1	0.356466	0.483451	0.331968	0.136911	0.0937105
tnfrsf1a	0.197908	0.0469611	0.601094	0.0413914	0.0102641	0.20694	0.118724			Shh	0.000101498	0.000432378	0	0	0.000166662	0			TNFAIP2	0.202991	0.192925	0.21531	0.131312	0.488794
tnfrsf1b	0.0126539	0.000872628	0.00600825	0.00192376	0.000549812	0.0141782	0.0252243			Tlr4	0.032524	0.051586	0.0355164	0.0258671	0.00827584	0.0218398			TNFAIP3	0.0694471	0.0956934	0.0371112	0.0525125	1.30718
tnfrsf9a	0.0456253	0.00444159	0.0193893	0.00265826	0.0111038	0.0183126	1.12235			Tnf	0.000954755	0.000840822	0.00266961	0.000903642	0.0129238	0.0075798			TNFAIP6	0	0.00354942	0	0	0.048109
tnfrsf9b	0.262086	0.0134217	0.00254004	0.0432794	0.00895541	0.182878	1.52551			Tnfaip1	0.899638	1.16611	0.795378	0.351016	0.0830872	0.0898948			TNFAIP8	0.0894444	0.207475	0.263323	0.309143	0.436624
tnfrsf11a	0.00437899	0	0	0.00141501	0.000122902	0.00268035	0.00104778			Tnfaip2	0.316246	0.283241	0.489803	0.922918	0.113098	0.0205287			TNFAIP8L1	0.586867	0.402188	0.399753	0.216098	0.191999
tnfrsf11b	0.00406677	0.00255182	0.00867221	0.00829728	0.00887685	0.00857095	0.00129975			Tnfaip3	0.00739726	0.0198893	0.00886509	0.0104506	0.0307642	0.0183881			TNFAIP8L2	0.0168662	0.00204344	0.0790146	0.236481	0.81477
tnfrsf18	0.037524	0.000524485	0	0.00169402	0.00192726	0.00723484	0.105937			Tnfaip6	0.0041634	0.0129203	0.0525654	0.0140774	0.020261	0.00248595			TNFAIP8L3	0.0487178	0	0	0.00310602	0.00288611
tnfrsf19	0.00562549	0.001428	0.00647401	0.0079626	0.000909978	0.0100227	0.00712258			Tnfaip8	0.4484	0.328696	0.57341	1.09342	1.02448	1.07769			TNFRSF1A	1.27167	0.963591	1.34546	0.960029	1.14938
tnfrsf21	0.00945762	0.0409353	0.17189	0.025085	0.0863347	0.0103802	0.0330369			Tnfaip8l1	0.387041	0.708397	0.212005	0.162032	0.0911035	0.0474999			TNFRSF1B	0.338003	0.70578	0.833448	0.262993	0.744881
tnfrsfa	0.001152	0	0	0.000264676	0.00029791	0.00204348	0.0042357			Tnfaip8l2	0.00139665	0.00441168	0	0.00350767	0.0704957	0.0937667			TNFRSF4	0.0370224	0.193257	0.0469007	0.0544558	0.0613157
tnfsf10	0.0153683	0.00472732	0	0.00936718	0.00217857	0.0106512	0.00466659			Tnfaip8l3	0.000106182	0	0	0	0	0			TNFRSF8	0	0.0120159	0.0127969	0.0050088	0.0380111
tnfsf10l4	0.000753189	0.00127219	0.0812871	0.00225934	0.00116651	0.000716991	0			Tnfrsf1a	0.540824	0.689982	0.525301	0.402605	0.473196	0.736097			TNFRSF9	0	0	0	0.00172028	0.000571003
tnfsf10l	0.0018646	0.00262038	0.00992069	0.0015198	0.000714979	0.00145634	0.000571595			Tnfrsf1b	0.00428891	0.00666282	0.0053543	0.0122904	0.0285576	0.152446			TNFRSF10A	0.0194752	0.101003	0.0466809	0.0386912	0.0308497
tnfsf11	0	0	0	0	0	0	0			Tnfrsf4	0.00245212	0.00209006	0.00265583	0.00229564	0.00169351	0.0387993			TNFRSF10B	0.210429	0.270398	0.0942417	0.111767	0.0912236
tnfsf12	0.00204147	0	0	0.00248078	0.000707466	0.00333291	0			Tnfrsf8	0.000602501	0.00126186	0.00121905	0.00235127	0.000855976	0			TNFRSF10C	0.0244731	0.0282558	0.0744991	0.0414245	0.0356399
tnfsf13b	0.00707223	0.0243606	0.00612054	0.00794078	0.0586156	0.00973064	0.00317773			Tnfrsf9	0.0401039	0.0285164	0.00599575	0.0125982	0.00292028	0.00296765			TNFRSF10D	0.117869	0.202422	0.153816	0.0369213	0.0951286
tnfsf14	0.00148484	0	0	0	0	0	0.0143602			Tnfrsf10b	0.0390227	0.0546158	0.0350742	0.0359829	0.0224687	0.0343204			TNFRSF11A	0.0606194	0.163789	0.029674	0.010569	0.0995108
tnfsf18	0.117528	0.0116832	0.00645639	0.00179293	0.00265206	0.102067	0.174244			Tnfrsf11a	0.00490626	0.00366038	0.039069	0.013394	0.00397911	0.00539843			TNFRSF11B	0	0.00321102	0	0	0.00534573
vegfaa	0.0270653	0.0561028	0.0246947	0.0603506	0.0738874	0.0193661	0.0174207			Tnfrsf11b	0.024482	0.29798	0.00932925	0.00360351	0.00367701	0.00162597			TNFRSF12A	0.0262908	0.12493	0.115312	0.0980304	0.0679734
vegfab	0.000438161	0.00128863	0	0.000794829	0.000162382	0.000885057	0.00117702			Tnfrsf12a	0.0175663	0.0143951	0.0846161	0.0461579	0.0334014	0.0136687			TNFRSF13B	0	0	0	0	0
vegfba	0.000239941	0	0	0.0003186	0	0	0			Tnfrsf13b	0.00907684	0.0167096	0.0575102	0.0435384	0.119706	0.56796			TNFRSF13C	0.0179581	0.0292688	0.153897	0.160295	0.279571
vegfbb	0.000811203	0	0	0	0.000663644	0.000986596	0.00156154			Tnfrsf13c	8.71985e-05	0.000684422	0	0.00145398	0.00731559	0.12072			TNFRSF14	0.0318329	0.0393199	0.0398494	0.0447591	0.148417
vegfc	0.000793762	0.00239061	1.09881	0.00074587	0.000101087	0.00153103	0.00506167			Tnfrsf14	0.00049968	0.00038902	0.00102189	0.00487894	0.00106451	0.0120275			TNFRSF17	0.00229413	0	0	0	0.00644751
vegfd	0	0	0	0	0	0	0			Tnfrsf17	0.000537293	0.000909083	0	0.00154512	0.00301053	0.00328222			TNFRSF18	0.00802654	0	0	0	0.00794054
wnt9a	0.00452108	0.000573209	0	0.00115912	0.000130882	0.00664056	0.00109245			Tnfrsf18	0.000469693	0.000529984	0.00114119	0.000134577	0.00424078	0.280988			TNFRSF19	0.0590127	0.124802	0.0430512	0.00677358	0.010919
wnt16	0	0.00236967	0	0	0	0.000343933	0			Tnfrsf19	0.0798801	0.164399	0.0183952	0.0104937	0.00607889	0.000703353			TNFRSF21	0.108459	0.341597	0.299211	0.0758748	0.109642
										Tnfrsf21	0.110346	0.130053	0.0583119	0.104931	0.182224	0.313997			TNFRSF25	0.097217	0.159154	0.100487	0.0270865	0.0820076
										Tnfrsf22	0.0220668	0.0328906	0.0484347	0.0266982	0.0123636	0.0194722			TNFSF4	0.0110773	0.00869551	0.0225448	0.012369	0.0198177
										Tnfrsf23	0.00480059	0.0175867	0.0777749	0.0277432	0.0365424	0.00182658			TNFSF8	0	0	0	0	0.0355552
										Tnfrsf25	0.0376194	0.028628	0.0302717	0.0370129	0.0589066	0.170413			TNFSF9	0.00136165	0	0	0.00395002	0.0414534
										Tnfrsf26	0.00305143	0.0159521	0.139098	0.0347685	0.0102623	0.068665			TNFSF10	0.0467162	0.793882	0.699341	1.16015	0.458523
										Tnfsf4	6.85178e-05	0.000444429	0	0	0.00048141	0.00335476			TNFSF11	0	0	0	0.00157554	0
										Tnfsf8	0	0	0	0	0.000491862	0			TNFSF12	0.117197	0.153526	0.141175	0.0659539	0.148771
										Tnfsf9	0.00843045	0.00603015	0.0201401	0.0331664	0.0249983	0.0431012			TNFSF13	0	0	0	0	0.000972194
										Tnfsf10	0.000156639	0.00228342	0	0	0.00481684	0.0410494			TNFSF13B	0.0164147	0.0297302	0.163361	0.065194	0.504766
										Tnfsf11	0.000115302	0	0	0.000649311	0.00228371	0.0134842			TNFSF14	0	0	0	0	0.0614262
										Tnfsf12	0.0345281	0.0392586	0.0536434	0.0225847	0.00958806	0.0346448			TNFSF15	0.0019484	0	0	0.00148104	0.0461763
										Tnfsf13	0.0110148	0.0185477	0.0168832	0.00940138	0.00905406	0.00842747			TNFSF18	0.00957945	0	0	0	0.00455775
										Tnfsf13b	0.000765351	0.000726945	0.00152663	0.000896105	0.00865339	0.0068324			VEGFA	0.0091588	0.0309668	0.0402055	0.0103409	0.051801
										Tnfsf13os	0.00412872	0.00256295	0.00368788	0.00262129	0.00556411	0.0118931			VEGFB	0.0453908	0.084591	0.0683368	0.0426415	0.21178
										Tnfsf14	0	0	0	0.00167956	0.0296267	0.11081			VEGFC	0.0582388	0.632148	0.243973	0.00155361	0.00696505
										Tnfsf15	3.73535e-05	0	0.00365167	0	0.000311981	0			WNT9A	0.00288389	0	0	0	0
										Tnfsf18	0	0	0	0	0	0			WNT16	0	0	0	0	0
										Vegfa	0.0162419	0.0132343	0.195592	0.126943	0.017387	0.0301812
										Vegfb	0.10935	0.0608895	0.0942619	0.155549	0.206184	0.129183
										Vegfc	0.0594469	0.643249	1.41486	0.959402	0.172273	0.121177
										Wnt9a	0.000194418	0.000491866	0.00192888	0.000490819	0.0010029	0
										Wnt16	0.00016853	0	0	0	0.000736669	0

## Sheet: Fig2
Fig2b
runx1 +kdrl + cell number in the floor of DA
control MO	nlrc3 MO
10	5
12	6
8	4
15	2
8	4
18	3
10	8
16	4
12	12
19	4
20
Fig2d
cmyb +kdrl + cell number in the floor of DA and CHT
control MO	nlrc3 MO
26	14
24	11
33	13
21	11
31	9
30	7
20	21
19	8
32	5
21
Fig2f					Fig2h
CD41+ cell number in the CHT					runx1+ number in the floor of DA
control MO	nlrc3 MO				control MO	nlrc3-/-	nlrc3 MO
100	40				12	3	1
135	65				13	1	6
101	22				16	3	9
140	90				20	0	2
122	90				11	8	7
150	89				15	4	1
116	73				18	5	7
170	81				6	4	10
140	27				15	2	1
	34				14	2	0
	53				9	2	4
	57				11	5	11
	32				12	4	2
					11	3	7
					5	3	7
					14	3	3
					9	8	2
					16	3	2
						5	2
						3	0
						9	5
							0
							0
							1
							1
							0
							0
							0
							1
							0
							19
Fig2j					Fig2k
cmyb + number in the floor of DA and CHT					Relative mRNA level at 28hpf
control MO	nlrc3 MO	nlrc3-/-				control			nlrc3-/-
25	19	11			nlrc3	1.01073	0.942729	1.04949	0.685949	0.639027	0.660344
23	18	10			cmyb	0.92204	1.04698	1.03588	0.571856	0.638798	0.626139
22	18	10			runx1	1.09782	1.11007	0.950578	0.676787	0.678991	0.102203
22	15	9
21	14	9
21	14	9
21	14	8
20	12	8
20	12	8
19	12	8
18	11	7
18	11	7
18	11	6
17	11	6
17	10	6
16	10	6
16	10	6
16	10	5
16	9
15	9
14	9
14	9
14	8
12	8
10	8
	8
	7
	7
	7
	7
	7
	7
	6
	6
	5
	5
	3

## Sheet: Fig3
Fig3a					Fig3b								Fig3d					Fig3e
rag1+ number in the thymus					lck:EGFP number in the thymus								gata1a+ number in the CHT					Relative mRNA level at 96hpf
control MO	nlrc3-/-	nlrc3 MO			control MO	nlrc3 MO							control MO	nlrc3 MO					control			nlrc3-/-
38/39	17/21	31/33			17/20	16/19							10/13	12/16				nlrc3	0.963978	1.18983	0.871863	0.214101	0.210968	0.199814
																		gata1a	0.989528	1.022	0.988828	0.401508	0.340288	0.30927
Fig3a					Fig3c
foxn1+ number in the thymus					Relative mRNA level at 96hpf
control MO	nlrc3-/-	nlrc3 MO				control			nlrc3-/-
12/12	10/10	10/10			ikaros	1.04571	0.949125	1.00755	0.411656	0.494816	0.408598
					rag1	0.948373	1.01754	1.03626	0.305653	0.336113	0.319458
					lck	0.826718	0.942007	1.28407	0.549593	0.419864	0.536727
					il7r	0.966382	0.986073	1.0494	0.29375	0.367421	0.337782
					nlrc3	1.03408	0.969451	0.99752	0.198197	0.705043	0.223468
Fig3f					Fig3g								Fig3h
mpx+ number in the CHT					Relative mRNA level at 96hpf								Relative mRNA level at 30hpf
control MO	nlrc3 MO					control			nlrc3-/-					control			nlrc3-/-			nlrc3-/-+nlrc3 mRNA
10/10	11/12				ikaros	1.16134	0.994851	0.865532	0.209289	0.202044	0.188351		nlrc3	0.929571	1.10648	0.972241	0.531847	0.3624	0.363844	1.22101	1.21302	1.1849
					l-plastin	0.982566	1.1093	0.917465	0.34322	0.314977	0.293765		runx1	0.985792	0.989489	1.02519	0.633148	0.607158	0.58052	0.923775	0.880289	0.74134
					pu.1	0.907191	1.10121	1.00099	0.770187	0.79936	0.697273		cmyb	0.988391	0.947232	1.06811	0.465367	0.509414	0.48306	1.42036	1.42807	1.10442
					lyz	1.16061	0.972492	0.885985	0.555437	0.54456	0.461847
					csf1a	0.963978	1.18983	0.871863	0.214101	0.210968	0.199814
					nlrc3	1.03408	0.969451	0.99752	0.198197	0.705043	0.223468
													Fig3i					Fig3j
													runx1+ number in the DA					rag1+ number in the thymus
													control MO	nlrc3-/-	nlrc3-/-+nlrc3 mRNA			control MO	nlrc3-/-	nlrc3-/-+nlrc3 mRNA
													17/18	8/12	14/19			12/12	15/15	8/10

## Sheet: Fig4
Fig4c									Fig4f
Relative mRNA level from RNA-seq at 26hpf									Relative mRNA level from RNA-seq at 26hpf
GeneID	nlrc3 MO 1	nlrc3 MO 2	nlrc3 MO 3	control MO 1	control MO 2	control MO 3			gene_name	FPKM.Mo1	FPKM.Mo2	FPKM.Mo3	FPKM.S1	FPKM.S2	FPKM.S3
vegfaa*	0.773562	1.01781	1.22357	5.72895	5.14878	4.45976			nlrc3	0.260681	0.152622	0.174791	0.824794	0.704928	1.08743
vegfab*	0.258271	0.255851	0.411119	2.99297	1.73909	2.97618			notchl	6.33602	7.41217	6.67715	8.70199	8.68891	9.82777
vegfba	0.0001	0.0001	0.0001	0.0001	0.0001	0.0125723			notch1b	8.30455	8.19493	8.08118	10.3402	9.98968	10.4607
vegfbb	0.0001	0.0001	0.0001	0.627944	0.068338	0.263397			notch1a	15.7241	15.3282	15.3807	18.3936	17.9265	16.3532
vegfc	3.23006	4.58327	3.84168	5.29127	5.61585	5.46962			notch2	3.49689	3.3808	3.26954	24.6066	24.868	24.0911
vegfd	0.11706	0.0472524	0.0536833	0.606428	0.729697	1.18299			notch3	5.4903	5.30409	4.96738	14.9489	15.2687	15.2981
flt4	43.6579	42.9267	39.6378	40.9666	41.1543	42.145			hey1	7.53782	8.99975	8.9077	22.1206	21.6846	21.203
shha	0.102796	0.233496	0.18502	0.28162	0.36159	0.363647			hey2	8.67626	8.98934	9.74461	10.9627	11.087	12.4909
shhb	0.0001	0.0001	0.0001	0.085327	0.078944	0.0001			jag1a	0.499583	0.638423	0.494053	0.91761	0.736532	0.709694
wnt16*	0.171113	0.194914	0.326349	0.74286	0.88738	1.21586			jag2b	3.57034	3.71369	3.97093	5.23491	5.32621	5.52647
wnt9a	1.61574	1.92696	1.95204	1.21571	1.33072	1.39748
gata2b	1.28233	1.94483	1.25063	1.39061	2.29576	2.07587
ikzf1	49.4283	49.4468	51.6222	34.1765	33.3056	33.3199
myb	33.7438	35.0808	34.1079	40.9738	38.599	39.392
gfi1aa	6.31742	5.84334	4.74374	5.11859	5.42224	4.54452
runx1*	0.0001	0.874496	0.0001	5.50758	4.19756	3.3951
spi2	10.2273	8.73444	7.41784	8.00688	7.41432	7.70694
mecom*	2.38254	1.71821	1.72573	24.7086	24.4935	24.3577
nlrc3*	0.275684	0.161406	0.184851	0.86122	0.745499	1.07661
il6*	0.0001	0.307199	0.269267	1.17543	0.845933	1.42185
il6r	6.64251	5.74115	6.3853	3.05549	3.7902	3.64125
tnfa	0.0001	0.0001	0.0001	0.299164	0.523416	0.246004
traf6	6.2799	8.46997	7.02014	8.75484	6.64172	9.50057
il1b	9.94182	10.2597	10.1366	6.23321	6.70671	6.43415
il1rapl1a	0.829634	0.634599	1.04057	1.02809	0.81708	0.783762
il1rl1	0.0001	0.0001	0.0001	0.0001	0.0001	0.0001
ifngr2	2.5347	3.01572	2.38711	4.23454	4.65122	4.43055
ifngr1l	1.07837	1.42904	1.8104	1.88069	2.61044	1.86379
ifng1	0.0001	0.0001	0.0001	0.0001	0.0001	0.0001
ifng1r	0.0001	0.0001	0.0001	0.0001	0.0001	0.0001
sting	0.0001	0.0001	0.096147	0.298787	0.0001	0.035233
cgas*	0.295223	0.503502	0.585853	0.844808	1.25026	1.11238

## Sheet: Fig5
Fig5b						Fig5f						Fig2h
tp1+ kdrl+ cell number in the DA						runx1+ number in the floor of DA at 28hpf						runx1+ number in the floor of DA
control MO	nlrc3 MO	nlrc3 MO+nlrc3 mRNA					Non heat-shocked		heat-shocked			control MO	nlrc3-/-	DAPT	DAPT+hey1 mRNA
9	6	5							NICD-	NICD+		13/15	9/10	10/11	9/12
12	10	7				control MO	19/28		14/17	11/14
13	2	11				nlrc3 MO	20/26		7/10	7/9
12	8	15
9	7	15
10	9	17
11	7	10
12
Fig5d						Fig5j						Fig5k
CD41+ cell number in the CHT						runx1 +kdrl + cell number in the floor of DA						CD41+ cell number in the CHT
DMSO	DAPT	DAPT+nlrc3 mRNA				control MO	nlrc3 MO	nlrc3 MO+hey1 mRNA				control MO	nlrc3 MO	nlrc3 MO+hey1 mRNA
103	21	55				20	13	23				94	8	41
68	16	36				19	8	18				81	55	71
117	15	11				18	6	15				62	38	60
115	26	16				16	5	15				66	28	100
109	11	26				15	4	11				90	20	20
87	31	3				13	4	10				91	22	40
93	14	9				13	4	10				95	20	28
139	21	38				10	4	8				73	16	8
109	20	17				10	3	8				62	18	18
105	27	105				8	2	6				71	33	30
88	81	39				8						58	14	50
127	14											55	10	20
70												100	17	90
105												87	9	30
91												91	20	75
55												115	26	32
123												81	90
												53
Fig5e
Relative mRNA level at 30hpf
	control			control+DAPT			control+DAPT+nlrc3 mRNA
nlrc3	1.20521	0.984832	0.842511	3.01348	3.77059	3.13636	3.98826	4.05312	3.81231
runx1	0.925411	0.965936	1.19909	0.58321	0.594298	0.62548	0.625964	0.794927	0.677662
notch1a	1.00353	0.926481	1.07556	0.410589	0.515794	0.432445	0.872912	0.846923	0.790071
notch1b	0.928582	1.03365	1.04185	0.286228	0.300953	0.224809	0.239169	0.20638	0.17607
notch2	1.16816	0.796463	1.07481	0.322725	0.351803	0.314482	0.286535	0.267356	0.275194
notch3	0.937594	1.03722	1.02829	0.731043	0.736489	0.583264	0.416038	0.421693	0.383835
hey1	1.02434	0.998375	0.977828	0.41588	0.436103	0.407652	0.912211	0.970626	0.780974

## Sheet: Fig6
Fig6a									Fig6b
Relative mRNA level from RNA-seq at 26hpf									Relative mRNA level at 30hpf
gene_name	FPKM.Mo1	FPKM.Mo2	FPKM.Mo3	FPKM.S1	FPKM.S2	FPKM.S3				control			control+ikbaaMO			nlrc3-/-			nlrc3-/-+ikbaa MO
nlrc3	0.260681	0.152622	0.174791	0.824794	0.704928	1.08743			nlrc3	1.02101	0.952638	1.02811	1.46798	1.4086	1.40292	0.239816	0.234881	0.25349	0.426088	0.533416	0.406367
il1b	9.94182	10.2597	10.1366	6.23321	6.70671	6.43415			runx1	0.986233	1.04247	0.972655	1.56555	1.56555	1.26283	0.327598	0.378929	0.392292	0.625609	0.529732	0.56383
nfkbiaa	13.2007	13.5874	16.6964	19.6312	18.725	16.2969			il1b	1.06683	0.988514	0.948246	2.47369	2.35653	2.37292	0.412748	0.41851	0.51883	0.766664	0.7457	0.715323
nfkbiab	6.29971	6.7326	6.88081	22.3157	22.8742	22.7257
nfkb1	6.30639	3.63862	3.42854	3.36991	3.2973	3.86167
nfkb2	6.26216	5.90763	5.85842	8.67082	8.25083	8.58068
nfkbib	3.22974	3.26599	2.78642	9.09627	8.41839	7.98665
nfkbie	10.1707	10.9375	10.6665	7.06809	6.67345	6.95965
nfkbiz	4.57369	3.92214	4.25456	1.70081	2.01648	2.65414
nfkbil1	1.33751	0.919188	1.22884	1.00347	1.63788	1.40934
P65	5.56724	5.01538	4.49878	6.18676	6.1207	4.56022
Fig6d									Fig6f
runx1+ number in the floor of DA at 28hpf									cmyb+ number in the floor of DA at 48hpf
control	control+ikbaa MO	nlrc3-/-	nlrc3-/-+ikbaa MO						control	nlrc3-/-	nlrc3-/-+nlrc3 mRNA	control+JSH23	control+JSH23+nlrc3 mRNA
13	12	9	7						36	19	29	14	27
18	12	10	4						33	18	29	13	26
17	16	7	11						30	18	26	13	26
18	15	5	3						29	16	25	13	26
13	10	7	7						29	16	24	12	24
12	12	2	6						28	15	24	12	23
12	11	2	8						27	15	22	11	23
13	15	1	5						26	15	22	9	22
15	10	7	3						26	14	22	8	21
20	18	4	6						26	14	21	7	21
9	6	4	7						26	12	20	6	20
8	7	2	2						25	12	20		19
		7	10							12	18		17
		5	5							12	16
			2							11	15
			6							11	15
			7							10	15
			5							8	13
										6	12
										6	11
										5
Fig6h									Fig6i
CD41+ cell number in the CHT									Relative mRNA level at 30hpf
DMSO	JSH23	JSH23+nlrc3 mRNA								control			control+jsh23			control+jsh23+nlrc3 mRNA
103	14	65							nlrc3	1.2853	0.773523	1.00582	0.220847	0.249477	0.348471	2.39797	2.29574	2.27897
68	36	72							runx1	0.978683	1.31802	0.97524	0.47234	0.373494	0.427159	0.87195	1.14476	1.12782
117	70	30							cmyb	0.952682	1.01341	1.03578	0.599605	0.641057	0.672805	0.871233	0.863309	0.896797
115	27	21							p65	0.99207	1.02874	0.979829	0.423629	0.48608	0.430844	0.375115	0.431569	0.396931
109	33	31							il1b	1.06787	1.02541	0.913234	0.249564	0.269747	0.259123	0.255332	0.250438	0.223713
87	21	32
93	51	68
139	38	82
109	22	62
105	44	94
88	71	49
127	34	88
70	15	27
105	23	37
91	34	48
55	55	34
123	25
	15
	43

## Sheet: Fig7
Fig7d					Fig7f				Fig7g
c-Kit+CD45+cells in OP9 (%)					LT-HSCs(%)				Total LT-HSCs(x102)
WT	Nlrc3-/-				WT	Nlrc3-/-			WT	Nlrc3-/-
14.3	7.2				0.0212	0.0097			12.84	5.5
13.3	5.14				0.0354	0.0062			13.71	5.95
14.9	7.11				0.0247	0.0095			11.93	5.14
15.39	7.07				0.0236	0.0109			14.92	3.43
17.4	12.71				0.022	0.0133			13.75	5.01
21	4.55								12.93	7.96
20.5
Fig7h
colonies per 2x105 cell plated
	BFU-E			CFU-GM			CFU-GEMM
WT	6	9	8	19	22	18	2	3	3
Nlrc3-/-	3	4	2	8	7	6	1	1	0
Fig7j
Donor-derived cells in PB (%)
	WT				Nlrc3-/-
4	14.29	17.98	21.47	12.83	23.19	13.89	14.39	16.39
8	43.71	40.82	31.28	20.87	17.52	22.53	17.81	38.32
12	28.26	30.52	62.47	35.23	24.41	17.91	12.12	19.31
16	48.57	27.12	63.31	59.26	17.13	3.38	1.23	12.83
Fig7k
%Lineage Components
	myeloid			B cell			T cell
WT	70.2611	61.9053	78.9866	5.88014	28.3384	6.4542	14.8075	18.8075	14.5592
Nlrc3-/-	90.5105	89.8682	77.6043	9.48951	5.8652	15.381	0	4.26658	7.01468
Fig7m					Fig7n
Donor-derived cells in BM (%)					Relative mRNA level in E14.5 fetal liver
WT	Nlrc3-/-					WT			Nlrc3-/-
43.3	11.3				Notch1	0.950439	1.01866	1.03288	0.543367	0.50698	0.479632
40.8	11				Notch2	1.08541	0.993942	0.926925	0.759404	0.668658	0.704682
22.1	17.6				Notch3	0.928731	1.05946	1.01631	0.478525	0.50581	0.478525
38.6	17.7				Hes5	0.895025	1.03527	1.07923	0.461158	0.366868	0.356836
					Hey1	1.01396	0.993092	0.993092	0.306367	0.283876	0.302149
					Il1b	0.961483	0.974905	1.06683	1.06191	0.990801	0.990801
					Runx1	0.935191	1.00928	1.05946	0.452712	0.440333	0.422396
					Nlrc3	0.864537	1.03527	1.11729	0.259415	0.1966	0.266708

## Sheet: sFig1
Supplementary Fig1b
Relative mRNA level from mESCs differentiation system
GeneName	mESCs-1	mESCs-2	mESCs-3	FL-HSPCs-1	FL-HSPCs-2	FL-HSPCs-3	BM- HSPCs-1	BM- HSPCs-2	BM- HSPCs-3	mESC-HSC-like cells-1	mESC-HSC-like cells-2	mESC-HSC-like cells-3
TLR4	0	0	0.0352362	1.83445	1.01201	0.909902	2.31173	3.27868	3.40266	4.03147	4.70119	4.40162
TNF-α	0.1303	0	0	15.2044	12.726	11.9069	15.0254	15.5373	16.6246	0.0269578	0.0350843	0
IFNgr1	5.39337	4.54714	5.08424	87.9393	67.9629	65.5194	99.4103	100.379	104.441	46.5638	44.5141	44.5
IFNgr2	1.83249	1.49833	1.82555	12.8754	13.4039	12.3735	9.28669	10.2634	9.68512	22.1675	24.3359	25.0258
Il6	0	0	0	8.04654	2.50903	2.15243	0	0.185738	0.242679	1.0267	0.9283	0.760454
Il6ra	0.0408822	0.107776	0.114099	5.14521	7.02649	6.3377	11.8976	12.7487	13.1308	0.173116	0.191723	0.173804
Il1a	0	0	0	0.360494	0.402997	0.485361	0	0	0	0.042766	0.0912084	0.0228657
Il1b	0	0	0	0.129562	0.960854	0.67812	0.821528	0.489116	0.366581	0.0707879	0.0410501	0.0766385
MAD5	0.114531	0.117582	0.0152709	5.21628	4.29385	5.01851	16.8325	15.5838	15.0891	2.18408	2.36617	2.14357
RIG-I	9.61612	10.1586	12.545	7.07259	5.78777	6.97711	29.8646	25.7458	22.6986	5.35147	6.87288	7.46376
G-CSF	0	0	0	0	0.368261	0.318925	0.408502	0	0	0	0	0
IFNg	0	0	0	0	0.083228	0.218524	0	0	0	0	0	0
Nlrc3	0.0490506	0.0329257	0.122774	1.09796	0.769853	0.72918	2.79383	5.13771	5.01934	3.04754	3.13423	3.05865
Nlrp3	0.0590794	0.0131676	0	0.173369	0.337474	0.0818596	0.149844	0.730692	0.678022	0.0131808	0.0866222	0.0580878
Nod2	0.0496708	0.0781626	0.229323	0.0884771	0.0122596	0.0428472	0.396385	0.349754	0.393612	0.415187	0.377665	0.376019
Nod1	0.462759	0.621215	0.459898	3.0351	2.08444	2.23981	8.58323	8.17919	8.24899	7.20707	7.41315	6.18356
Nlrp4a	0.875026	0.444438	0.771255	0	0	0	0.00889438	0	0	0.0123481	0	0
Nlrp4e	0.0138341	0	0.0168616	0	0	0	0	0	0	0	0	0
Nlrp5-ps	0.118423	0.0986476	0.123381	0	0.0274999	0	0.00956138	0	0	0	0.0981992	0
Nlrc4	2.03704	1.73825	1.61082	0.351647	0.460433	0.482736	0.115937	0.364229	0.364619	0	0.0646671	0.0450662
Nlrp10	0	0.048402	0	0.412032	0.917223	0.919114	2.00519	1.80266	1.61851	0	0.0344668	0.0109057
Nlrp1b	0	0	0	0	0.16858	0.153145	0.402285	1.01709	0.707913	0.178015	0.116416	0.109249
Nlrx1	0.48915	0.659828	0.484676	2.32913	2.278	2.60954	3.59501	2.49636	2.3182	1.12969	0.575812	0.939498
Supplementary Fig1d
Relative mRNA level from hESCs differentiation system
	day0			day3			day6			day9			day12
NLRC3	0.940378	0.946252	1.1238	18.2051	31.2442	10.9623	92.4682	91.5937	64.7838	161.406	159.169	116.215	385.91	317.863	205.758
Supplementary Fig1e
Relative mRNA level from hESCs differentiation system
	undifferentiated			CD309+			CD31+CD34+			CD43+			CD45+
NLRC3	1.19876	0.770353	1.08288	53.8686	104.467	51.3153	294.846	234.442	230.403	225.222	390.814	260.01	404.529	495.371	535.613
Supplementary Fig1f
Relative mRNA level from hESCs differentiation system
	TLR4			NLRC3			NLRP3
D0	0.808508	1.06683	1.15936	0.940378	0.946252	1.1238	0.856584	0.850667	1.37237
D3	2.8219	6.80534	8.37835	18.2051	31.2442	10.9623	1.17555	0.786399	2.62685
D6	13.2691	16.3362	15.2422	92.4682	91.5937	64.7838	7.46426	2.56685	3.22657
D9	166.957	134.674	153.632	161.406	159.169	116.215	17.6713	14.5539	14.1559
D12	281.437	236.659	186.97	385.91	317.863	205.758	128.658	96.3358	290.018
Supplementary Fig1g
Relative mRNA level from hESCs differentiation system
	TLR4			NLRP3			NLRC3
Undifferentiated	0.808508	1.06683	1.15936	0.933033	1.02811	1.04247	0.856584	0.850667	1.37237
CD31+CD34	4.78991	3.78423	4.50023	5.33936	7.6564	7.14368	6.00709	7.09433	5.52765
CD43	593.594	499.151	810.874	593.594	502.623	333.914	405.437	538.698	434.536

## Sheet: sFig2
Supplementary Fig3b						Supplementary Fig3d
expression of efnb2 in the AGM at 28hpf						expression of runx1 in the AGM at 26hpf
control	co-exprssion with nlrc3 probe					control	co-exprssion with nlrc3 probe
15/17	11/16					15/15	13/18
Supplementary Fig3c						Supplementary Fig3c
expression of dlc in the AGM at 30hpf						expression of cmyb in the AGM and CHT at 36hpf
control	co-exprssion with nlrc3 probe					control	co-exprssion with nlrc3 probe
13/13	16/18					12/13	16/20

## Sheet: sFig3
sFig2A										Supplementary Fig2e
Verify gel electrophoresis for MO										Relative mRNA level at 28hpf
											control			nlrc3-/-
										nlrc3	0.961483	1.08173	0.961483	0.367717	0.278677	0.229516
										Supplementary Fig3f
										expression of runx1 in the AGM at 28hpf
										control	nlrc3-/-	nlrc3-/-+gata2b mRNA
										9/10	10/11	10/11
										Supplementary Fig3g
										expression of cmyb at 36hpf
										control	nlrc3-/-	nlrc3-/-+gata2b mRNA
										16/18	12/15	9/12
										Supplementary Fig3h
										Relative mRNA level at 28hpf
											control			control+gata2bmRNA			nlrc3-/-			nlrc3-/-+gata2b mRNA
										gata2b	1.05458	1.04006	0.911722	13.0864	14.1233	17.8766	0.544624	0.548412	0.404254	6.20458	3.34808	6.42338
										runx1	1.16473	1.09429	0.784584	2.31873	2.48515	2.77663	0.604299	0.53702	0.442372	1.52626	2.07053	1.85318
										cmyb	0.981686	0.961483	1.05946	1.08674	1.1487	0.97942	0.501157	0.487452	0.393199	1.04006	1.26283	0.937354

[truncated: 7 more sheets: sFig4, sFig5, sFig6, sFig7, sFig8, sFig9, sFig10]
